# Supplementary material for: Growth Month-Associated Variation in Volatile Profiles, Anti-Glycation Capacity, and Antioxidant Activity of Cyclocarya paliurus Leaves: A Pilot Study
Source: Foods. 2026 Jun 17;15(12):2183. doi: 10.3390/foods15122183 (PMC13298220; doi:10.3390/foods15122183)
Supplement: Supplementary file 1 [file foods-15-02183-s001.zip]

Archive with 1 entries (1 files):
- foods-4343343-supplementary.pdf
